# Supplementary material for: Synthesis and Characterization of Phosphorylated Cellulose Nanocrystals: Exploring Factors for Enhanced Thermal and Colloidal Stability
Source: Polymers (Basel). 2025 Sep 24;17(19):2581. doi: 10.3390/polym17192581 (PMC12526524; doi:10.3390/polym17192581)
Supplement: Supplementary file 1 [file polymers-17-02581-s001.zip]

Archive with 1 entries (1 files):
- polymers-3853711-supplementary.pdf
